# Supplementary material for: Diffuse, Adult-Onset Nesidioblastosis/Non-Insulinoma Pancreatogenous Hypoglycemia Syndrome (NIPHS): Review of the Literature of a Rare Cause of Hyperinsulinemic Hypoglycemia
Source: Biomedicines. 2023 Jun 16;11(6):1732. doi: 10.3390/biomedicines11061732 (PMC10296556; doi:10.3390/biomedicines11061732)
Supplement: Supplementary file 1 [file biomedicines-11-01732-s001.zip]

Archive with 1 entries (1 files):
- biomedicines-2439483-supplementary.pdf
